# Supplementary material for: Analysis of FRAME data (A‐FRAME): An analytic approach to assess the impact of adaptations on health services interventions and evaluations
Source: Learn Health Syst. 2023 Mar 15;8(1):e10364. doi: 10.1002/lrh2.10364 (PMC10797575; doi:10.1002/lrh2.10364)
Supplement: Supplementary file 1 — Table S1: Excerpts from FRAME project matrices. [file LRH2-8-e10364-s001.xlsx]

## Sheet: Data
Project	Adaptation name	Description of original plan	When did the modification occur? (F)	Were adaptations planned? (F)	Who participated in the decision to modify? (F)	What was modified? (F)	At what level of delivery? (F)	CONTEXTUAL modifications are made to: format, setting, personnel, or population? (F)	What is the nature of the (content) modification? (F)	Relationship fidelity/core components? (F)	What was the goal? (F)	What were the reasons? (F)	From Rabin et al, 2018: What are the (subjective) short-term results of the adaptation?	Anything notable not covered in FRAME categories?
A	Shift from in-person visits to proactive phone outreach (unless there is an urgent visit/ need)	The original conception of the program was to have primary care visits at the patient's place of residence- whether that be a private residence or a shared living facility.	Implementation - in effect from March 2020 until June 2020. Home visits resumed with established patients in June 2020.	Reactive: In response to COVID-19 and taking further contact precautions. There were no planned PDSA cycles as part of the intervention cycles; just monthly meetings between the evaluation team and clinical team to check-in and exchang updates.	Treatment/Intervention team and program leaders. In this case, I was informed of this decision after it was made, so to my knowledge this decision was made by the clinical team leadership, but I don't know who else participated in the decision-making process.	Contextual: This is a change as to how the care is being delivered; but also in the treatment itself since a central part of the program is that it is meant to be provided in the home/ place of residence. Patients and their caregivers are still getting medical advice through the proactive phone calls, but what has changed is the format; rather than having a provider come to their home and see the…	Clinic/unit level	Format: Patients and caregivers are still at their homes when they get the phone calls/ communicate with the providers. This change was made for everyone enrolled in the program.	N/A	Fidelity inconsistent: given that the care is no longer delivered at home.	OTHER: Reduce risk of spreading infection among providers and patients and maintain access to primary care services while reducing risks to a vulnerable population. Increase retention: Accessing care remains a big challenge for these patients and caregivers. Even though providers are not going to the home, proactive phone calls are a chance to catch any possible health issues before they develop …	Sociopolitical - OTHER; COVID-19 pandemic Recipient - Crisis or emergent circumstances: The over-riding concern was to prevent COVID-19 spread to these very vulnerable patients.	The team was not traveling to homes so rather than seeing a certain number of patients in person for in-depth examinations, the phone calls were short, but more focused with providers initiating contact with patients/ caregivers. The main difference is instead of mostly responding to people the team is proactively initiating contact with everyone on their roster.	Reducing risk as a goal and crisis on sociopolitical level
A	Enrollment paused	This program was meant to enroll patients continuously.	Implementation - enrollment was paused from March 2020 to July 2020.	Reactive, this was not part of a planned PDSA cycle and occurred in reaction to the start of the pandemic.	Treatment/Intervention team	OTHER: paused enrollment	Target Intervention Group given that for patients who had scheduled appointments and were hoping to enroll had to wait to reschedule those appointments.	N/A	N/A	Fidelity consistent- because wanting to protect health of the population No change to the intervention/ program itself, just a pause.	Improve feasibility - if they had chosen to enroll any new patients during this time there would not have been the same protocol of regular visits and getting familiar with patient's specific situation.	Organization - Available resources: staff time Sociopolitcal - Other (Covid)	Some patients who either already had upcoming appointments scheduled or who were referred during this time were not able to receive care from this program until July 2020.	Pausing enrollment not a modification category
B	Stepped-wedge roll-out of video visits to 100% rapid roll-out (evaluation design)	Introduce video visits to ambulatory clinics using a stepped-wedge design. Cohort 1 was to start video visits on March 23rd 2020 and Cohort 2 on May 4th 2020.	Pre-implementation (March 2020): Introduction of shelter-in-place coincided with the week the first cohort was supposed to be implementing video visits, at which point the design changed to a 100% roll-out instead due to closure of clinics.	Reactive: With the onset of shelter-in-place and the subsequent closures of ambulatory clinics, the intervention implementation design shifted from a stepped-wedge design to a full-scale roll-out, in response to this change.	Researchers	Evaluation: the resulting adaptation in the evaluation design as a result of this change. Rather than stepped-wedged, compared video visit utilization pre- and post- the introduction of video visits (quantitative evaluation).	N/A	N/A	Drift from evaluatioin protocol without returning	Fidelity inconsistent	Improve feasibility - design no longer makes sense given the circumstances and use of video visits.	Sociopolitical (new/ emergent mandates: social distancing and shelter in place)	Feasbility of evaluation due to rapid uptake of video visits	FRAME does not consider the fact that crises and new mandates as a response do not only impact the individual but entire societies (should be an overarching reason)
B	Shift to rapid analysis with apriori codes/interview summaries and matrix	Full coding using Nvivo	Implementation (April 2020)	Reactive: Lengthy in-depth analyses not considered feasible by research team therefore decision was made to carry out rapid analytical methods in order to be able to provide the clinical team with rapid feedback during implementation and reach goals on time.	Researchers	Evaluation: move from in-depth analysis to rapid anlaysis with apriori codes	N/A	N/A	Shortening/condensing	Fidelity inconsistent/core elements changed	Improve feasibility and reduce cost	Organization - Available resources, competing demands, time constraints	Allowed better feasibility and ability to deliver rapid feedback back to the intervention developers and administrators as well as other researchers on the team.
D	Discontinuing the ACP project	Develop an intervention to trigger and support ACP conversations with patients on an adjusted acuity unit. Baseline data collection was to include on-site observations of primary team rounding, as well as semi-structured interviews with providers and staff.	Preimplementation: tool was still being developed and piloted, evaluation had not yet started.	Reactive	Administrators and researchers	N/A: Project was deprioritized in favor of a new project looking at an AI-based Epic tool to detect clinical deterioration early.	Organization	N/A	N/A	Unknown	Improve feasibility: the goal of the deprioritization was to focus efforts on a more immediate, COVID-focused issue; clinicians would be unlikely to continue focusing on this project with emphasis on COVID	Sociopolitical: OTHER - crisis Organization - Competing demands or mandates: COVID started and clinical deterioration was elevated to a higher priority than ACP due to the risk for staff infection if deterioration was caught too late and required emergency intubation, increasing airborne droplets and exposing the clinical team to increase risk of infection	Project stopped	FRAME doesn't seem to cover when whole projects are suspended
E	COVID impact interviews	Evaluation of new or expanded palliative care programs at seven sites. Evaluation to look at utilization, patient suffering, goal concordant care (quantitative data) along with the implementation process, including regular interviews with implementation team members (qualitative data).	Pre-implementation/ planning/ pilot: Before regular interviews started.	Proactive: with the pandemic, had team discussion and made a plan to conduct interviews about COVID impact, with IRB approval	Researcher: Research team discussed current pandemic and impacts on healthcare systems, and capturing effects. Spoke to funder about this, and they were interested as well, but had no expectations.	Evaluation: Submitted a new IRB protocol to conduct interviews about impact of COVID on their organization and their palliative care services and program specifically.	Network system/community: the implementers at the 7 sites.	N/A	Adding elements: added interviews and specific questions about COVID	Fidelity Consistent/ Core elements or functions preserved: doesn't change the initial/planned evaluation	Improve effectiveness/ outcomes (of the evaluation by capturing insights/changes in real time.)	Sociopolitical - OTHER: Covid pandemic and response. All focus was on COVID, so didn't make sense to continue evaluations without considering/ addressing the new context	Evaluation team had additional data to consider in understanding implementation and patient outcomes. May help increase engagement by asking about what they are most concerned about or focused on, thus supporting rapport building (additional "touches"/communication)	Crisis as a sociopolitical / outer context reason.
E	Telehealth	Programs were planning to provide in-person consultations and meetings	Implementation	Reactive: because of shelter-in-place and hospital policies, could not have in-person visits, so attempted telehealth (ad hoc)	Administration: Hospitals were limiting in-person non-essential non-emergent services and conducting consults and visits via telehealth	Contextual: Outpatient palliative care services no longer able to be delivered in person, but rather via telehealth, primarily by telephone, but video visit when possible.	Organization	Format: delivery of palliative care services changed from in-person to telehealth	N/A	Fidelity Consistent/ core elements or functions preserved: doesn't change services provided, just the manner in which delivered, though difficult to do, with variable success.	Increase reach and engagement: Move to telehealth allowed to provide some PC services (vs. none), in particular advanced care planning (ACP) to patients, given the crisis and restrictions	Organization - Regulatory/compliance: in response to mandates and adhere to organizational guidelines to minimize contact between providers and patients	Able to provide care to patients virtually, as possible.
F	Research Paused	Research coordinator to work in person for consenting	Implementation: the study had been ongoing for a year.	Reactive: Research activities were paused to limit the number of individuals within the clinic.	Administrator	Training and evaluation: research process paused, delaying research activities	Organization: entire organization suspended research activities	N/A	Lengthening/extending: Surgeries were postponed until after SIP was lifted' nature of surgery was unchanged, change was only made to the timing and thus study has been extended	Fidelity consistent: intervention unchanged, only change is in timing of recruitment	OTHER: goal not listed, was in response to COVID	Organization - Competing demands or mandates: limit number of people in clinic b/c of Covid	Hinders enrollment process, complicates communication and workflow between clinic and research coordinator
G	PAC calls	Planned monthly phone calls to focus on key skills from the change package.	Implementation: March through May 2020	Proactive: given burden of COVID, responded by allowing sites to talk about what was relevant to them; team planned to let the sites talk	Intervention developer/purveyor	Content: The PAC calls were refocused to share experiences related to COVID rather than covering planned material; discussion was opened to the group to share their experiences, with some guidance from program team on how to help staff cope during this time; less about having goals of care discussions. No emphassis on identifying seriously ill patients (the intervention) since most sites reported…	Network system: all individual clinics were impacted in the change; together, they comprise the collaborative network	N/A	Loosening structure: phone calls focused on self care and letting sites share their experiences; where relevant, some coaching was offered, e.g. using VitalTalk materials to have difficult conversations with patients about covid or whose friends had died	Fidelity consistent: monthly calls continued, but topics covered change from original plan, yet were appropriate for concerns facing sites	Improve fit with recipients; increase retention: aimed at keeping sites engaged in the monthly calls	Sociopolitical - OTHER: Covid made it impractical to focus on anything other than the crisis at their feet	Changing topics to suit needs and mood of participants allowed the implementation team to continue to check in with sites at the planned cadence and learn about what issues they are facing

## Sheet: Instructions
Instructions: follow these instructions for completeing the data tab
1. Enter 1 adaptation per line. Adaptations do not have to be added as they happen; they can be added retrospectively once data is analyzed as they can develop over time.
2. Refer to the Wiltsey Stirman et al 2019 paper for descriptions and examples of each column, e.g. Figure 1 in the paper. Columns with a (F) have been dervied from the boxes in Figure 1.
